# Supplementary material for: The Entourage Effect in Cannabis Medicinal Products: A Comprehensive Review
Source: Pharmaceuticals (Basel). 2024 Nov 17;17(11):1543. doi: 10.3390/ph17111543 (PMC11870048; doi:10.3390/ph17111543)
Supplement: Supplementary file 1 [file pharmaceuticals-17-01543-s001.zip]

Archive with 1 entries (1 files):
- pharmaceuticals-3231074-supplementary.pdf
